# Supplementary material for: Late Replication Domains Are Evolutionary Conserved in the Drosophila Genome
Source: PLoS One. 2013 Dec 31;8(12):e83319. doi: 10.1371/journal.pone.0083319 (PMC3877026; doi:10.1371/journal.pone.0083319)
Supplement: Table S1 — Correlation of replication timing (RT) in Kc cells and the IGA score in OLs. (XLS) [file pone.0083319.s001.xls]

## Sheet: Stats for figure 1
Statistics for replication timing (RT) in Kc cells (Figure 1)
IGA score (GO)	Genes with RT	mean RT, observed	mean RT, shuffled	SD, shuffled	z-score	max RT, shuffled	min RT, shuffled	Iterations with RT <= observed	Iterations with RT >= observed	P-value
1	1178	1.52802	0.95516	0.0690035	8.30192	1.18544	0.694338	10000	0	<0.0001
2	1454	1.51193	0.954461	0.0753844	7.39506	1.26107	0.658349	10000	0	<0.0001
3	1178	1.41175	0.956566	0.0972551	4.6803	1.33731	0.58961	10000	0	<0.0001
4	929	1.12468	0.955739	0.121381	1.39185	1.39115	0.459031	9158	844	0.0844
5	867	1.12782	0.954812	0.139189	1.24297	1.49015	0.335006	8931	1069	0.1069
6	815	1.08245	0.951954	0.15112	0.863552	1.48769	0.375337	8061	1939	0.1939
7-8	1019	0.61844	0.954528	0.141921	-2.36814	1.51624	0.398793	97	9903	0.0097
9-11	946	0.901871	0.954598	0.162582	-0.32431	1.56457	0.369387	3748	6253	0.3748
12-16	839	0.146925	0.953864	0.186494	-4.3269	1.59868	0.286198	0	10000	<0.0001
17-46	1027	-0.352902	0.95055	0.189205	-6.88911	1.77325	0.309124	0	10000	<0.0001
Statistics:
Information about genes in syntenic blocks was taken from von Grotthuss et al (2010)
Only genes with availble replication timing were used.
The genes were ordered according to the genomic position.
For every group (based on IGA score) we randomly selected the same number of genes keeping information about the syntenic blocks, e.g., if five syntenic blocks with 10 genes each are present in the group, we randomly select 10 consequtive genes (ordered by position in the genome) five times, and so on.
The shuffling was done in R using sample function with replace=TRUE.
For every group we performed 10,000 iterations
Mean replication time was calculated for each iteration, and mean RT value for 10,000 iterations is shown in the table (mean mean RT).
The standard deviation was calclulated for mean RT in 10,000 iterations.
The z-score was calclulated as (observed RT - mean shuffled RT)/SD
Maximum and minimum RT observed in 10,000 iterations for every group are also shown
