# Supplementary material for: Late Replication Domains Are Evolutionary Conserved in the Drosophila Genome
Source: PLoS One. 2013 Dec 31;8(12):e83319. doi: 10.1371/journal.pone.0083319 (PMC3877026; doi:10.1371/journal.pone.0083319)
Supplement: Table S3 — Correlation between IGA score of OLs and chromatin status of genes. (XLS) [file pone.0083319.s003.xls]

## Sheet: Stats for figure 2
Statistics for the figure 2 (correlation between IGA score and chromatin status of genes on chromosomes X, 2, 3 and 4)
Null hypothesis: overlap between the chromatin (BLACK or YELLOW) and genes is independent from the IGA score.
In other words: proportion of genes with >50% of their bases covered by the chromatin domains is identical in every IGA group.
Chromatin color	BLACK
IGA score	1	2	3	4	5	6	7-8	9-11	12-16	17-46	Total	%
genes with IGA score	1178	1457	1178	929	871	815	1023	946	839	1027	10263
genes with >50% bases covered by the chromatin domains	121	197	227	208	247	254	379	357	392	600	2982	0.290558
remaining genes	1057	1260	951	721	624	561	644	589	447	427	7281
Expected (identical proportion of genes with >50% coverage in every IGA group)
genes with >50% bases covered by the chromatin domains	342.278	423.343	342.278	269.929	253.076	236.805	297.241	274.868	243.778	298.403
remaining genes	835.722	1033.66	835.722	659.071	617.924	578.195	725.759	671.132	595.222	728.597
Observed / expected for genes with >50% coverage	0.353514	0.465343	0.663204	0.770574	0.97599	1.07261	1.27506	1.2988	1.60802	2.0107
CHITEST P-value	9.15421e-46	5.52891e-39	1.38547e-13	7.63528e-06	0.650206	0.184633	1.80027e-08	4.06471e-09	1.82863e-29	1.91985e-95
Chromatin color	YELLOW
IGA score	1	2	3	4	5	6	7-8	9-11	12-16	17-46	Total	%
all genes	1178	1457	1178	929	871	815	1023	946	839	1027	10263
genes with >50% bases covered by the chromatin domains	787	947	688	520	427	392	419	342	265	182	4969	0.484166
remaining genes	391	510	490	409	444	423	604	604	574	845	5294
Expected (identical proportion of genes with >50% coverage in every IGA group)
genes with >50% bases covered by the chromatin domains	570.348	705.43	570.348	449.791	421.709	394.596	495.302	458.021	406.216	497.239
remaining genes	607.652	751.57	607.652	479.209	449.291	420.404	527.698	487.979	432.784	529.761
Observed / expected for genes with >50% coverage	1.37986	1.34244	1.20628	1.15609	1.01255	0.993422	0.845948	0.74669	0.652363	0.366021
CHITEST P-value	1.42451e-36	9.39776e-37	6.92404e-12	4.04022e-06	0.719789	0.855635	1.80948e-06	4.41484e-14	1.74733e-22	2.9861e-86
