# Supplementary material for: Late Replication Domains Are Evolutionary Conserved in the Drosophila Genome
Source: PLoS One. 2013 Dec 31;8(12):e83319. doi: 10.1371/journal.pone.0083319 (PMC3877026; doi:10.1371/journal.pone.0083319)
Supplement: Table S4 — Ratio of gene densities in OL flanks and in OLs. (XLS) [file pone.0083319.s004.xls]

## Sheet: Лист1
					Ratio of gene densities in OL flanks and in Ols
			UR(B)-region	#OL	Dmel	Dpse	Dvir	Dmoj	Dgri
			7B	212	1.35294	1.65	3.77778	2.35714	2.63636
			19E	551	2.38095	1.91667	3.8	4.3125	1.69231
			25A1-4	671	4.26667	1.1875	3.4	3	2.07143
			32A	817	1.81481	1.34615	1.68	1.06897	1.23077
			33A	831	2.15385	2.11111	1.625	1.42857
			50C1-4	1212	1.90476	2.38889	1.47619	1.33333	1.63158
			56AB	1370	1.59091	1.80952	3.22222	3.25	2.5
			59D	1471	1.21622	1.93939	1.53125		1.77778
			70A	1839	2	2.64706	1.83333	2.52941
			70C	1847	7.85714	11.2	15.25	14.5
			75C	1948	1.52941	1.8125	1.03226	1.39286
			77E	1995	4.81818	5.25	4.42857	5.42857
			84D	2124	1.5098	2.0625	1.92308	2.47368	1.89474
			87B	2256	1.94444	1.94444	0.545455	0.434783	0.6875
			92D	2424	2.88889	2	5.66667	3	1.18182
			92E	2427	2.26667	1.35714	1.14286	1.84615	1.23077
			94A	2469	2.78947	1.78947	2.1	2.68421	2.2
			98C	2615	3.81818	2.8	3.35714	2.76923	3.08333
				Dmel	Dpse	Dvir	Dmoj	Dgri
			Number of OLs	18	18	18	17	13
			Number of genes in OLs	374	347	315	281	239
			Total OLs length, kb	5449	5674	6501	6309	4104
			Number of genes in OL flanks	757	728	698	653	421
			Total length of OL flanks, kb	5216	5674	6501	6309	3751
